# Supplementary material for: Diagnostic and Prognostic Value of hsa_piR_022710, hsa_piR_019822, and hsa_piR_020840 in Early-Stage Non-Small-Cell Lung Cancer: Implications for Recurrence and Survival in Squamous Cell Carcinoma Patients
Source: Int J Mol Sci. 2025 Mar 21;26(7):2870. doi: 10.3390/ijms26072870 (PMC11989015; doi:10.3390/ijms26072870)
Supplement: Supplementary file 1 [file ijms-26-02870-s001.zip]

Archive with 1 entries (1 files):
- ijms-3514956-supplementary.pdf
